# Supplementary material for: Hydrogen-Bond-Driven Peptide Nanotube Formation: A DFT Study
Source: Molecules. 2023 Aug 24;28(17):6217. doi: 10.3390/molecules28176217 (PMC10488343; doi:10.3390/molecules28176217)
Supplement: Supplementary file 1 [file molecules-28-06217-s001.zip]

Archive with 4 entries (4 files):
- S1.pdf
- S2.pdf
- S3.pdf
- S_Captions.pdf
